# Supplementary material for: Demonstrating an Academic Core Facility for Automated Medical Image Processing and Analysis: Workflow Design and Practical Applications
Source: Diagnostics (Basel). 2025 Mar 21;15(7):803. doi: 10.3390/diagnostics15070803 (PMC11988328; doi:10.3390/diagnostics15070803)
Supplement: Supplementary file 1 [file diagnostics-15-00803-s001.zip]

Archive with 1 entries (1 files):
- diagnostics-3484156-Supplementary File S1.pdf
